# Supplementary material for: Clinical Implications of the Localization and Morphological Variability of the Mental Foramen—A Systematic Review
Source: Diagnostics (Basel). 2026 Mar 5;16(5):779. doi: 10.3390/diagnostics16050779 (PMC12984819; doi:10.3390/diagnostics16050779)
Supplement: Supplementary file 1 [file diagnostics-16-00779-s001.zip]

Archive with 2 entries (2 files):
- Checklist-revised.pdf
- diagnostics-4118670-supplementary.pdf
